# Supplementary material for: Evaluation of Clinical Parameters Associated with Response and Resistance to Cemiplimab in Locally Advanced and Metastatic Cutaneous Squamous Cell Carcinoma: A Multi-Institutional Retrospective Cohort Study
Source: Curr Oncol. 2025 Mar 15;32(3):168. doi: 10.3390/curroncol32030168 (PMC11941019; doi:10.3390/curroncol32030168)
Supplement: Supplementary file 1 [file curroncol-32-00168-s001.zip]

Archive with 1 entries (1 files):
- curroncol-3443232-SI.pdf
